# Supplementary material for: Functional correlates of clinical phenotype and severity in recurrent SCN2A variants
Source: Commun Biol. 2022 May 30;5:515. doi: 10.1038/s42003-022-03454-1 (PMC9151917; doi:10.1038/s42003-022-03454-1)
Supplement: Supplementary file 4 — Supplementary Data 1 [file 42003_2022_3454_MOESM4_ESM.xlsx]

## Sheet: Recurrent variant phenotypes
Supplementary Data 1. Phenotypic data of 179 individuals with 38 recurrent SCN2A variants, and 2 individuals with unique variants
Variant	Study	Mutation inheritance	Age at last review	Phenotypic group	Biophysical impact of variant	Epilepsy			Development		Neurologic symptoms (other than DD/ID) persistent beyond age 2y (if EI - intermediate phenotype)
						Age epilepsy onset	Onset epilepsy syndrome (if unknown whether age of seizure onset before or after age 3 months)	Had epileptic spasms? (If seizure onset ≥3 months)	Development pre-seizure onset	Development at last review
A263V	Johannesen 2016	de novo	19 months	EI - intermediate (N devt)	GOF	1 day	N/A	N/A	N/A (too young)	Normal	EA
A263V	Schwarz 2016 (pt 3)/Schwarz 2019 (pt 10)	de novo	6 years	EI - intermediate	GOF	7 days	N/A	N/A	N/A (too young)	Delayed (mild)	EA
A263V	Liao 2010/Schwarz 2016 (pt 4)/Schwarz 2019 (pt 12)	de novo	18 years	EI - intermediate	GOF	1 day	N/A	N/A	N/A (too young)	Learning difficulties (normal IQ)	Seizures, EA
A263V	Touma 2013 (Twin A)	de novo	19 days (deceased)	EI - severe	GOF	1 day	N/A	N/A	N/A (too young)	n.a.	N/A
A263V	Touma 2013 (Twin B)	de novo	2.5 years	EI - severe	GOF	1 day	N/A	N/A	N/A (too young)	Motor delay (severe)	N/A
A263V	Wolff 2017 (pt 34)	de novo	13 years (deceased)	EI - severe	GOF	3 weeks	N/A	N/A	Normal	Delayed (severe)	N/A
A263V	Schwarz 2019 (pt 3, is sister of pt4)	inherited (paternal, unaffected father)	3 years	EI - intermediate	GOF	2 months	N/A	N/A	n.a.	Motor delay (UK severity)	EA
A263V	Schwarz 2019 (pt 4, is brother of patient 3)	inherited (paternal, unaffected father)	7 years	EI - intermediate	GOF	10 days	N/A	N/A	N/A (too young)	Delayed (UK severity)	EA
A263V	Schwarz 2019 (unaffected father of pts 3 and 4)	UK	n.a. (adult)	Unaffected (EI family)	GOF	No epilepsy	N/A	N/A	N/A	Normal	N/A
A263V	Schwarz 2019 (pt 7)	UK (mother negative, father NT)	16 years	EI - intermediate	GOF	2 days	N/A	N/A	N/A (too young)	Learning difficulties (normal IQ)	EA
A263V	This study	UK	3 months	EI - benign	GOF	3 days	N/A	N/A	N/A (too young)	Normal	N/A
D195G	This study	de novo	3 years	LO - WS/other infant-onset DEE	LOF	10 months	N/A	Y	Delayed (mild)	Delayed (severe)	N/A
D195G	This study	de novo	2 years	LO - WS/other infant-onset DEE	LOF	12 months	N/A	Y	Delayed	Delayed (severe)	N/A
D343G	Wolff 2017 (pt 5)	de novo	18 months	EI - benign	Presumed GOF	6 days	N/A	N/A	N/A (too young)	Normal	N/A
D343G	Schwarz 2019 (pt 9)	de novo	5 years	EI - intermediate	Presumed GOF	6 months	N/A	N/A	n.a.	Delayed (mild)	EA
E1211K	Ogiwara 2009 (pt 1)	de novo	22 years	LO - WS/other infant-onset DEE	LOF	11 months	N/A	Y	n.a.	Delayed (severe)	N/A
E1211K	Wong 2015	UK (mother negative, father NT)	6 years	LO - WS/other infant-onset DEE	LOF	15 months	N/A	Y	Delayed (UK severity)	Delayed (severe)	N/A
E1211K	Wolff 2017 (pt 49)	de novo	4 years	LO - WS/other infant-onset DEE	LOF	11 months	N/A	Y	Delayed (severe)	Delayed (severe)	N/A
E1211K	This study	de novo	6 years	LO - WS/other infant-onset DEE	LOF	18 months	N/A	Y	Delayed (moderate)	Delayed (severe)	N/A
E1211K	This study	de novo	3 years	LO - WS/other infant-onset DEE	LOF	11 months	N/A	Y	Delayed (moderate)	Delayed (severe)	N/A
E1321K	Grinton 2015 (family 30, 4 family members)	inherited	n.a.	EI - benign	GOF	3 days	N/A	N/A	N/A (too young)	Normal	N/A
E1321K	Grinton 2015 (family 30, 4 family members)	inherited	n.a.	EI - benign	GOF	3 days	N/A	N/A	N/A (too young)	Normal	N/A
E1321K	Grinton 2015 (family 30, 4 family members)	inherited	n.a. (adult)	EI - benign	GOF	3 months	N/A	N/A	Normal	Normal	N/A
E1321K	Grinton 2015 (family 30, 4 family members)	inherited	n.a.	EI - benign	GOF	3 months	N/A	N/A	Normal	Normal	N/A
E1321K	Kong 2019 (pt 43)	de novo	n.a.	EI - benign	GOF	3 days	N/A	N/A	N/A (too young)	Normal	N/A
E999K	Nakamura 2013 (pt 322)	n.a.	n.a.	EI - severe	GOF	6 days	N/A	N/A	N/A (too young)	Delayed (severe)	N/A
E999K	Allen 2016	de novo	n.a.	EI - severe	GOF	n.a.	EIEE	N/A	N/A (too young)	Delayed (severe)	N/A
E999K	Trump 2016 (pt 45)	de novo	n.a.	EI - severe	GOF	1 month	N/A	N/A	n.a.	Delayed (severe)	N/A
E999K	Wolff 2017 (pt 11)	de novo	5 years	EI - severe	GOF	1 day	N/A	N/A	N/A (too young)	Delayed (severe)	N/A
E999K	Wolff 2017 (pt 29)	de novo	22 years	EI - severe	GOF	3 days	N/A	N/A	N/A (too young)	Delayed (severe)	N/A
F1651C	Wolff 2017 (pt 35)	de novo (mosaic)	9 months	EI - intermediate	Presumed GOF	6 weeks	N/A	N/A	Normal	Delayed (mild)	Seizures
F1651C	Schwarz 2019 (pt 2)	de novo	2 years	EI - intermediate	Presumed GOF	5 days	N/A	N/A	n.a.	Delayed (mild)	EA
G882E	Wolff 2017 (pt 30)	de novo	8 years	EI - severe	Presumed GOF	4 days	N/A	N/A	N/A (too young)	Delayed (severe)	N/A
G882E	This study	de novo	14 years	EI - severe	Presumed GOF	1 day	N/A	N/A	N/A (too young)	Delayed (severe)	N/A
#K905N	Carvill 2013/Howell 2015 (pt 2)	de novo	4 years	EI - severe	GOF	2 days	N/A	N/A	N/A (too young)	Delayed (severe)	N/A
K908E	Wolff 2017 (pt 18)	de novo	8 years	EI - severe	Presumed GOF	1 day	N/A	N/A	N/A (too young)	Delayed (severe)	N/A
K908E	Lauxmann 2018 (I.2)	UK	n.a. (adult)	EI - benign	Presumed GOF	n.a.	S(F)NIS	N/A	n.a.	n.a.	N/A
K908E	Lauxmann 2018 (II.1)	inherited	7 years	EI - benign	Presumed GOF	<3 months	N/A	N/A	n.a.	Normal	N/A
K908E	Lauxmann 2018 (II.2)	inherited	n.a.	EI - benign	Presumed GOF	n.a.	S(F)NIS	N/A	n.a.	n.a.	N/A
L1330F	Heron 2002 (Family A, 7 members, I-1)	UK	n.a. (adult)	EI - benign	Presumed GOF	<3.5 months	S(F)NIS	N/A	n.a.	Normal	N/A
L1330F	Heron 2002 (Family A, 7 members, II-1)	inherited	n.a. (adult)	EI - benign	Presumed GOF	<3.5 months	S(F)NIS	N/A	n.a.	Normal	N/A
L1330F	Heron 2002 (Family A, 7 members, II-3)	inherited	n.a. (adult)	EI - benign	Presumed GOF	<3.5 months	S(F)NIS	N/A	n.a.	Normal	N/A
L1330F	Heron 2002 (Family A, 7 members, III-1)	inherited	n.a. (adult)	EI - benign	Presumed GOF	<3.5 months	S(F)NIS	N/A	n.a.	Normal	N/A
L1330F	Heron 2002 (Family A, 7 members, III-3)	inherited	n.a. (adult)	EI - benign	Presumed GOF	<3.5 months	S(F)NIS	N/A	n.a.	Normal	N/A
L1330F	Heron 2002 (Family A, 7 members, III-5)	inherited	n.a. (adult)	EI - benign	Presumed GOF	<3.5 months	S(F)NIS	N/A	n.a.	Normal	N/A
L1330F	Heron 2002 (Family A, 7 members, IV-1)	inherited	n.a.	EI - benign	Presumed GOF	<3.5 months	S(F)NIS	N/A	n.a.	Normal	N/A
L1342P	Matalon 2014	de novo	39 months	LO - WS/other infant-onset DEE	Presumed LOF	3 months	N/A	N/A	Delayed (UK severity)	Delayed (severe)	N/A
L1342P	Hackenberg 2014	UK	n.a (>4 years)	LO - WS/other infant-onset DEE	Presumed LOF	5 months	N/A	N/A	Delayed (severe)	Delayed (severe)	N/A
L1342P	Dimassi 2016	de novo	n.a.	LO - WS/other infant-onset DEE	Presumed LOF	6 months	N/A	Y	n.a.	Delayed (severe)	N/A
L1342P	Wolff 2017 (pt 43)	de novo	16 years	LO - WS/other infant-onset DEE	Presumed LOF	6 months	N/A	Y	Delayed (severe)	Delayed (severe)	N/A
L1563V	Lewis 1996 (pt I-1)/Heron 2002 (Family B - 6 members)	UK	n.a. (adult)	EI - benign	GOF	1 week	N/A	N/A	N/A (too young)	Normal	N/A
L1563V	Lewis 1996 (pt II-1)/Heron 2002 (Family B - 6 members)	inherited	n.a. (adult)	EI - benign	GOF	12 days	N/A	N/A	N/A (too young)	Normal	N/A
L1563V	Lewis 1996 (pt II-3)/Heron 2002 (Family B - 6 members)	inherited	n.a. (adult)	EI - benign	GOF	3 months	N/A	N/A	Normal	Normal	N/A
L1563V	Lewis 1996 (pt III-3)/Heron 2002 (Family B - 6 members)	inherited	n.a.	EI - benign	GOF	3 days	N/A	N/A	N/A (too young)	Normal	N/A
L1563V	Lewis 1996 (pt III-4)/Heron 2002 (Family B - 6 members)	inherited	n.a.	EI - benign	GOF	3.5 months	N/A	N/A	Normal	Normal	N/A
L1563V	Lewis 1996 (pt III-5)/Heron 2002 (Family B - 6 members)	inherited	n.a.	EI - benign	GOF	3.5 months	N/A	N/A	Normal	Normal	N/A
M1338T	Nakamura 2013 (pt 230)	de novo	5 years	EI - severe	Presumed GOF	14 days	N/A	N/A	N/A (too young)	Delayed (severe)	N/A
M1338T	this study	de novo	9 months	EI - intermediate	Presumed GOF	2 days	N/A	N/A	N/A (too young)	Motor delay (mild)	nil
M252V	Liao 2010 (I.1)	UK	n.a. (adult)	EI - benign	Presumed GOF	UK (infancy)	S(F)NIS	N/A	n.a.	Normal	N/A
M252V	Liao 2010 (II.2)	inherited	n.a.	Unaffected (EI family)	Presumed GOF	Unaffected	N/A	N/A	N/A (no epilepsy)	Normal	N/A
M252V	Liao 2010 (III.1)	inherited	8 years	EI - benign	Presumed GOF	4 months	N/A	N/A	n.a.	Normal	N/A
M252V	Liao 2010 (III.2)	inherited	6 years	EI - benign	Presumed GOF	6 days	N/A	N/A	N/A (too young)	Normal	N/A
N212D	Nakamura 2013 (pt 252)	de novo	4 years	EI - severe	Presumed GOF	14 days	N/A	N/A	N/A (too young)	Delayed (severe)	N/A
N212D	This study	de novo	3 years	EI - severe	Presumed GOF	1 day	N/A	N/A	N/A (too young)	Delayed (severe)	N/A
N503K*fs	Rauch 2012	UK	n.a.	ID/ASD without epilepsy	Presumed LOF	No epilepsy	N/A	N/A	N/A (no epilepsy)	Delayed (UK severity)	N/A
N503K*fs	Wolff 2017 (pt 64)	de novo	20 years	LO - other childhood-onset epilepsy phenotype	Presumed LOF	6 years	N/A	N/A	Delayed (severe)	Delayed (severe)	N/A
Q1531K	Grinton 2015 (family 31, 7 family members)	inherited	n.a. (adult)	EI - benign	GOF	2-3 days	N/A	N/A	N/A (too young)	Normal	N/A
Q1531K	Grinton 2015 (family 31, 7 family members)	inherited	n.a. (adult)	EI - benign	GOF	2-3 days	N/A	N/A	N/A (too young)	Normal	N/A
Q1531K	Grinton 2015 (family 31, 7 family members)	inherited	n.a. (adult)	EI - benign	GOF	2-3 days	N/A	N/A	N/A (too young)	Normal	N/A
Q1531K	Grinton 2015 (family 31, 7 family members)	inherited	n.a. (adult)	EI - benign	GOF	2-3 days	N/A	N/A	N/A (too young)	Normal	N/A
Q1531K	Grinton 2015 (family 31, 7 family members)	inherited	n.a. (adult)	EI - benign	GOF	2-3 days	N/A	N/A	N/A (too young)	Normal	N/A
Q1531K	Grinton 2015 (family 31, 7 family members)	inherited	n.a.	EI - benign	GOF	2-3 days	N/A	N/A	N/A (too young)	Normal	N/A
Q1531K	Grinton 2015 (family 31, 7 family members)	inherited	n.a. (adult)	EI - benign	GOF	12 weeks	N/A	N/A	N/A (too young)	Normal	N/A
Q1531K	Wolff 2017 (pt 3)	de novo	14 months	EI - benign	GOF	3 days	N/A	N/A	N/A (too young)	Normal	N/A
Q383E	Syrbe 2016 (pt II.2)	de novo (presumed- patient NT but his parents negative, and his affected children positive)	31 years	EI - intermediate	GOF	3 months	N/A	N/A	n.a.	Delayed (mild)	Seizures
Q383E	Syrbe 2016 (pt III.1, daughter of II.2)	inherited (presumed)	7 years	EI - severe	GOF	11 weeks	N/A	N/A	n.a.	Delayed (severe)	N/A
Q383E	Syrbe 2016 (pt III.2, son of II.2)	inherited (presumed)	4 years	EI - intermediate (N devt)	GOF	9 weeks	N/A	N/A	n.a.	Normal	Seizures
R1319Q	Berkovic 2004 (family E-1)	de novo	27 years	EI - benign	GOF	5 months	N/A	N/A	Normal	Normal	N/A
R1319Q	Berkovic 2004 (family E-2, child of E-1)	inherited	7 months	EI - benign	GOF	3 months	N/A	N/A	Normal	Normal	N/A
R1319Q	Berkovic 2004 (family F-1)	UK	n.a. (adult)	Unaffected (EI family)	GOF	No epilepsy	N/A	N/A	Normal	Normal	N/A
R1319Q	Berkovic 2004 (family F-2, child of F-1)	inherited	40 years	EI - benign	GOF	4 months	N/A	N/A	Normal	Normal	N/A
R1319Q	Berkovic 2004 (family F-3, child of F-1)	inherited	36 years	EI - benign	GOF	7 months	N/A	N/A	Normal	Normal	N/A
R1319Q	Berkovic 2004 (family F-4, child of F-2)	inherited	16 years	EI - benign	GOF	7 months	N/A	N/A	Normal	Normal	N/A
R1319Q	Berkovic 2004 (family F-5, child of F-2)	inherited	10 years	EI - benign	GOF	5.5 months	N/A	N/A	Normal	Normal	N/A
R1319Q	Berkovic 2004 (family H-1)	UK	n.a. (adult)	EI - benign	GOF	5 months (approx.)	N/A	N/A	Normal	Normal	N/A
R1319Q	Berkovic 2004 (family H-2, child of H-1)	inherited	n.a. (adult)	EI - benign	GOF	5 months (approx.)	N/A	N/A	Normal	Normal	N/A
R1319Q	Berkovic 2004 (family H-3,, child of H1)	inherited	n.a. (adult)	Unaffected (EI family)	GOF	No epilepsy	N/A	N/A	Normal	Normal	N/A
R1319Q	Berkovic 2004 (family H-4, child of H-2)	inherited	6 years	EI - benign	GOF	3.5 months	N/A	N/A	Normal	Normal	N/A
R1319Q	Berkovic 2004 (family H-5, child of H-3)	inherited	9 years	EI - benign	GOF	4 months	N/A	N/A	Normal	Normal	N/A
R1319Q	Wolff 2017 (pt 31)	UK	14 months	EI - severe	GOF	5 days	N/A	N/A	N/A (too young)	Delayed (severe)	N/A
R1319Q	Wolff 2017 (pt 36)	de novo	3 years 10 months	EI - intermediate	GOF	2 months	N/A	N/A	N/A (too young)	Delayed (moderate)	nil
R1319Q	This study	UK (presumed inherited from affected mother)	9 months	EI - intermediate	GOF	4 months	N/A	N/A	Normal	Motor delay (mild)	nil
R1319Q	This study	inherited	4 years	EI - benign	GOF	3.5 months	N/A	N/A	Normal	Normal	N/A
R1435*	Trump 2016	de novo	n.a. (>2y11m)	LO - other childhood-onset epilepsy phenotype	Presumed LOF	2 years 11 months	N/A	N/A	n.a.	Delayed (moderate)	N/A
R1435*	Wolff 2017 (pt 68)	de novo	7 years 8 months	ID/ASD without epilepsy	Presumed LOF	No epilepsy	N/A	N/A	N/A	Delayed (severe)	N/A
R1626Q	Willig 2015	de novo	2 months (deceased)	EI - severe	Presumed GOF	UK (<2 months)	N/A	N/A	n.a.	n.a.	N/A
R1626Q	This study	de novo (mosaic)	4 months	EI - severe	Presumed GOF	1 day	N/A	N/A	N/A (too young)	Delayed (severe)	N/A
R1629H	Wolff 2017 (pt 32)	de novo	8 years	EI - severe	GOF	6 days	N/A	N/A	N/A (too young)	Delayed (severe)	N/A
R1629H	Simons Foundation 16530-1	UK	2 years	EI - intermediate	GOF	3 days	N/A	N/A	N/A (too young)	Delayed (mild-mod)	nil
R1629H	Kong 2019 (pt 38)	UK	n.a.	EI - benign	GOF	1 day	N/A	N/A	N/A (too young)	Normal	N/A
R1629H	Kong 2019 (pt 42)	de novo	n.a.	EI - severe	GOF	1 month	N/A	N/A	n.a.	Delayed (severe)	N/A
#R1629L	Nakamura 2013 (pt 255)	UK	4 months	EI - severe	GOF	3 days	N/A	N/A	N/A (too young)	Delayed (severe)	N/A
R1882G	Schwarz 2016/Schwarz 2019 (pt 13)	de novo	14 years	EI - intermediate	Presumed GOF	2 day	N/A	N/A	n.a.	Speech delay (UK severity)	EA
R1882G	Schwarz 2016/Schwarz 2019 (pt 11)	de novo	12 years	EI - intermediate (N devt)	Presumed GOF	1 month	N/A	N/A	n.a.	Normal	EA
R1882Q	Trump 2016 (1)	de novo	n.a.	EI - severe	GOF	1 day	N/A	N/A	N/A (too young)	Delayed (severe)	N/A
R1882Q	Trump 2016 (2)	de novo	n.a.	EI - severe	GOF	1 day	N/A	N/A	N/A (too young)	Delayed (severe)	N/A
R1882Q	Wolff 2017	UK	10.5 years	EI - severe	GOF	1 day	N/A	N/A	N/A (too young)	Delayed (severe)	N/A
R1882Q	Carvill 2013/Howell 2015	de novo	21 months (deceased)	EI - severe	GOF	1 day	N/A	N/A	N/A (too young)	Delayed (severe)	N/A
R1882Q	Howell 2015/Berecki 2018/Updated data	de novo	6 years	EI - intermediate	GOF	1 day	N/A	N/A	N/A (too young)	Delayed (moderate)	Seizures
R1882Q	Berecki 2018	de novo	5 years	EI - severe	GOF	1 day	N/A	N/A	N/A (too young)	Delayed (severe)	N/A
R1882Q	Berecki 2018/Updated data	UK	5 months	EI - severe	GOF	1 day	N/A	N/A	N/A (too young)	Delayed (severe)	N/A
R220Q	Mercimek-Mahmutoglu 2015	de novo	n.a. (>10 years)	LO - WS/other infant-onset DEE	Presumed LOF	3 months	N/A	Y	n.a.	Delayed (UK severity)	N/A
R220Q	Costain 2019	de novo	15 years	LO - WS/other infant-onset DEE	Presumed LOF	5 months	N/A	Y	n.a.	Delayed (UK severity)	N/A
R223Q	Berkovic 2004	UK	n.a. (adult)	EI - benign	Presumed GOF	3 months (approx)	S(F)NIS	N/A	n.a.	n.a.	N/A
R223Q	Berkovic 2004	inherited	n.a. (adult)	EI - benign	Presumed GOF	3 months (approx)	S(F)NIS	N/A	n.a.	n.a.	N/A
R223Q	Berkovic 2004	inherited	n.a. (adult)	EI - benign	Presumed GOF	3 months (approx)	S(F)NIS	N/A	n.a.	n.a.	N/A
R223Q	Berkovic 2004	inherited	n.a. (adult)	EI - benign	Presumed GOF	3 months (approx)	S(F)NIS	N/A	n.a.	n.a.	N/A
R223Q	Berkovic 2004	inherited	n.a. (adult)	EI - benign	Presumed GOF	3 months (approx)	S(F)NIS	N/A	n.a.	n.a.	N/A
R223Q	Berkovic 2004	inherited	n.a. (adult)	EI - benign	Presumed GOF	3 months (approx)	S(F)NIS	N/A	n.a.	n.a.	N/A
R223Q	Berkovic 2004	inherited	n.a. (adult)	EI - benign	Presumed GOF	3 months (approx)	S(F)NIS	N/A	n.a.	n.a.	N/A
R223Q	Berkovic 2004	inherited	n.a. (adult)	EI - benign	Presumed GOF	3 months (approx)	S(F)NIS	N/A	n.a.	n.a.	N/A
R223Q	Berkovic 2004	inherited	n.a. (adult)	EI - benign	Presumed GOF	3 months (approx)	S(F)NIS	N/A	n.a.	n.a.	N/A
R223Q	Berkovic 2004	inherited	n.a. (adult)	EI - benign	Presumed GOF	3 months (approx)	S(F)NIS	N/A	n.a.	n.a.	N/A
R223Q	Berkovic 2004	inherited	n.a. (adult)	EI - benign	Presumed GOF	3 months (approx)	S(F)NIS	N/A	n.a.	n.a.	N/A
R223Q	Berkovic 2004	inherited	n.a.	EI - benign	Presumed GOF	3 months (approx)	S(F)NIS	N/A	n.a.	n.a.	N/A
R223Q	Berkovic 2004	inherited	n.a.	EI - benign	Presumed GOF	3 months (approx)	S(F)NIS	N/A	n.a.	n.a.	N/A
R223Q	Berkovic 2004	inherited	n.a.	EI - benign	Presumed GOF	3 months (approx)	S(F)NIS	N/A	n.a.	n.a.	N/A
R223Q	Berkovic 2004	inherited	n.a.	EI - benign	Presumed GOF	3 months (approx)	S(F)NIS	N/A	n.a.	n.a.	N/A
R223Q	Berkovic 2004	inherited	n.a.	EI - benign	Presumed GOF	3 months (approx)	S(F)NIS	N/A	n.a.	n.a.	N/A
R223Q	Berkovic 2004	inherited	n.a.	EI - benign	Presumed GOF	3 months (approx)	S(F)NIS	N/A	n.a.	n.a.	N/A
R36G	Wolff 2017 (pt 8)	inherited (maternal)	3 years	EI - benign	Presumed GOF	16 months	N/A	N/A	Normal	Normal	N/A
R36G	Wolff 2017 (pt 9)	inherited (maternal)	4 years 5 months	EI - benign	Presumed GOF	23 months	N/A	N/A	Normal	Normal	N/A
R36G	Kong 2019 (pt 39)	UK	n.a.	EI - benign	Presumed GOF	2 days	N/A	N/A	N/A (too young)	n.a.	N/A
R853Q	Allen 2013 (1)	de novo	n.a.	LO - LGS/other childhood-onset DEE	LOF	n.a.	LGS	N/A	n.a.	n.a.	N/A
R853Q	Allen 2013 (2)	de novo	n.a.	LO - WS/other infant-onset DEE	LOF	n.a.	WS	Y	n.a.	n.a.	N/A
R853Q	Nakamura 2013/Kobayashi 2016	de novo	n.a (> 6 years)	LO - WS/other infant-onset DEE	LOF	10 months	N/A	Y	n.a.	Delayed (severe)	N/A
R853Q	Samanta 2015	de novo	2 years	LO - WS/other infant-onset DEE	LOF	8 months	N/A	Y	Delayed (UK severity)	Delayed (severe)	N/A
R853Q	Wolff 2017 (pt 46)	de novo	6.5 years	LO - WS/other infant-onset DEE	LOF	8 months	N/A	Y	Normal	Delayed (severe)	N/A
R853Q	Wolff 2017 (pt 50)	de novo	8 years	LO - WS/other infant-onset DEE	LOF	13 months	N/A	Y	Delayed (moderate)	Delayed (severe)	N/A
R853Q	Wolff 2017 (pt 56)	UK	25 years	LO - LGS/other childhood-onset DEE	LOF	3 years	N/A	Y	Delayed (severe)	Delayed (severe)	N/A
R853Q	Berecki 2018	de novo	6 years	LO - WS/other infant-onset DEE	LOF	6 months	N/A	Y	Delayed (mild)	Delayed (severe)	N/A
R853Q	Berecki 2018/Updated data	de novo	7 years	LO - WS/other infant-onset DEE	LOF	8 months	N/A	Y	Delayed (mild)	Delayed (severe)	N/A
R853Q	Berecki 2018	UK (parents NT)	12 years	LO - WS/other infant-onset DEE	LOF	6 months	N/A	Y	Delayed (severe)	Delayed (severe)	N/A
R853Q	This study	de novo	34 months	LO - WS/other infant-onset DEE	LOF	8 months	N/A	Y	Delayed (mild)	Delayed (severe)	N/A
R853Q	Kong 2019 (pt 41)	de novo	n.a.	LO - WS/other infant-onset DEE	LOF	7 months	N/A	Y	n.a.	Delayed (severe)	N/A
R853Q	This study	de novo	9 years	LO - WS/other infant-onset DEE	LOF	6 months	N/A	N/A	Delayed (UK severity)	Delayed (severe)	N/A
R853Q	This study	de novo	2 years	LO - LGS/other childhood-onset DEE	LOF	19 months	N/A	N/A	Delayed (severe)	Delayed (severe)	N/A
R856Q	Wolff 2017 (pt 21)	de novo	3 months (deceased)	EI - severe	GOF	2 days	N/A	N/A	N/A (too young)	n.a.	N/A
R856Q	This study	de novo	2 years (deceased)	EI - severe	GOF	1 day	N/A	N/A	N/A (too young)	Delayed (severe)	N/A
R937C	Rauch 2012 (pt ZH60991)	de novo	18 years	ID/ASD without epilepsy	Presumed LOF	No epilepsy	N/A	N/A	N/A (no epilepsy)	Delayed (moderate)	N/A
R937C	Li 2015	de novo	n.a.	ID/ASD without epilepsy	Presumed LOF	No epilepsy	N/A	N/A	N/A (no epilepsy)	Delayed (UK severity)	N/A
R937C	Iossifov 2014 (pt 14280)	de novo	n.a.	ID/ASD without epilepsy	Presumed LOF	No epilepsy	N/A	N/A	N/A (no epilepsy)	Delayed (severe)	N/A
R937C	This study	de novo	3 years	ID/ASD without epilepsy	Presumed LOF	No epilepsy	N/A	N/A	N/A (no epilepsy)	Delayed (severe)	N/A
S1336Y	Nakamura 2013 (pt 185)/Zerem 2014 (pt 1 - half brother of pt 2)	UK (presumed paternal gonadal mosaicism)	5 years	EI - severe	Presumed GOF	1 day	N/A	N/A	N/A (too young)	Delayed (severe)	N/A
S1336Y	Zerem 2014 (pt 2 - half brother of pt 1)	UK (presumed paternal gonadal mosaicism)	2 years	EI - severe	Presumed GOF	1 day	N/A	N/A	N/A (too young)	Delayed (severe)	N/A
S987I	Trump 2016	de novo	n.a.	EI - severe	Presumed GOF	1 day	N/A	N/A	n.a.	Delayed (severe)	N/A
S987I	Schwarz 2019 (pt 1)	de novo	11 years	EI - intermediate (N devt)	Presumed GOF	1 day	N/A	N/A	N/A (too young)	Normal	EA
V1325I	Schwarz 2019 (pt 6)	UK	19 years	EI - intermediate (N devt)	GOF	6 weeks	N/A	N/A	Normal	Normal	EA
V1325I	This study	de novo	n.a. (adult)	EI - intermediate (N devt)	GOF	3 months	N/A	N/A	n.a.	Normal	Seizures
V1325I	This study	inherited (paternal, affected father)	3 years	EI - severe	GOF	6 weeks	N/A	N/A	Normal	Delayed (severe)	N/A
V208E	Lemke 2012 (pt 214)/Lauxmann 2018 (III.2)	inherited	35 years	EI - benign	Presumed GOF	3 months	N/A	N/A	n.a.	Normal	N/A
V208E	Lemke 2012/Lauxmann 2018 (III.5)	inherited	n.a. (adult)	EI - benign	Presumed GOF	3 months (approx)	S(F)NIS	N/A	n.a.	Normal	N/A
V208E	Lemke 2012/Lauxmann 2018 (III.6)	inherited	n.a.	EI - benign	Presumed GOF	4 months (approx)	S(F)NIS	N/A	n.a.	Normal	N/A
V208E	Lemke 2012/Lauxmann 2018 (IV.1)	inherited	n.a.	EI - benign	Presumed GOF	5 months (approx)	S(F)NIS	N/A	n.a.	Normal	N/A
V208E	Lemke 2012/Lauxmann 2018 (IV.2)	inherited	n.a.	EI - benign	Presumed GOF	6 months (approx)	S(F)NIS	N/A	n.a.	Normal	N/A
V261L	Mandelenaki 2019	inherited	8 years	EI - intermediate (N devt)	GOF	3 days	N/A	N/A	n.a.	Normal	Seizures
V261L	Mandelenaki 2020	UK	n.a. (adult)	EI - intermediate (N devt)	GOF	neonatal	N/A	N/A	n.a.	Normal	Seizures
V261M	Wolff 2017 (pt 7)	de novo	20 months	EI - benign	Presumed GOF	9 days	N/A	N/A	N/A (too young)	Normal	N/A
V261M	Kong 2019 (pt 36)	de novo	n.a.	EI - severe	Presumed GOF	4 days	N/A	N/A	N/A (too young)	Delayed (severe)	N/A
V261M	Liao 2010	de novo	7 years	EI - benign	Presumed GOF	1 day	N/A	N/A	N/A (too young)	Normal	N/A
V423L	Wolff 2017 (pt 10)	de novo	34 months (deceased)	EI - severe	Presumed GOF	1 day	N/A	N/A	N/A (too young)	Delayed (severe)	N/A
V423L	Wolff 2017 (pt 33)	de novo	4 years	EI - severe	Presumed GOF	6 days	N/A	N/A	N/A (too young)	Delayed (severe)	N/A
Y1589C	Lauxmann 2013 (II.1)	inherited	n.a. (adult)	EI - benign	Presumed GOF	3 months	N/A	N/A	n.a.	Normal	N/A
Y1589C	Lauxmann 2013 (II.3)	inherited	n.a. (adult)	EI - benign	Presumed GOF	<9 months (>3 months)	N/A	N/A	n.a.	Normal	N/A
Y1589C	Lauxmann 2013 (II.5)	inherited	n.a. (adult)	EI - benign	Presumed GOF	<6 months (>3 months)	N/A	N/A	n.a.	Normal	N/A
Y1589C	Lauxmann 2013 (II.6)	inherited	n.a. (adult)	Unaffected (EI family)	Presumed GOF	Unaffected	N/A	N/A	N/A (no epilepsy)	Normal	N/A
Y1589C	Lauxmann 2013 (III.2)	inherited	n.a. (adult)	EI - benign	Presumed GOF	4 months	N/A	N/A	n.a.	Normal	N/A
Y1589C	Lauxmann 2013 (III.6)	inherited	n.a.	EI - benign	Presumed GOF	3.5 months	N/A	N/A	n.a.	Normal	N/A
Y1589C	Lauxmann 2013 (III.7)	inherited	n.a.	EI - benign	Presumed GOF	5 months	N/A	N/A	n.a.	Normal	N/A
Y1589C	Lauxmann 2013 (III.12)	inherited	n.a.	EI - benign	Presumed GOF	4.5 months	N/A	N/A	n.a.	Normal	N/A
Y1589C	Lauxmann 2013 (IV.3)	inherited	n.a.	EI - benign	Presumed GOF	4 months	N/A	N/A	n.a.	Normal	N/A
	#Phenotypes of individuals with non-recurrent variants.
	Phenotypic groups allocated according to age of seizure onset (< or ≥ age 3 months) and, additional clinical features if seizure onset was at ≥ age three months (‘early-infantile phenotype’, if seizure onset between age 3-24 months and normal/near normal development prior to seizure onset and no epileptic spasms; ‘later-onset phenotype’, for all others with seizure onset ≥ age three months).
	Abbreviations: ASD, autism spectrum disorder; ASM, antiseizure medication; S(F)NIS, self-limited (familial) neonatal infantile seizures (also known as benign familial neonatal-infantile seizures); EIEE, early infantile epileptic encephalopathy; EIMFS, epilepsy of infancy with migrating focal seizures; EI, early-infantile phenotype; GOF, gain-of-function; ID, intellectual disability; LGS, Lennox-G…
