# Supplementary material for: Functional correlates of clinical phenotype and severity in recurrent SCN2A variants
Source: Commun Biol. 2022 May 30;5:515. doi: 10.1038/s42003-022-03454-1 (PMC9151917; doi:10.1038/s42003-022-03454-1)
Supplement: Supplementary file 5 — Supplementary Data 2 [file 42003_2022_3454_MOESM5_ESM.xlsx]

## Sheet: Sheet1
	Supplementary Data 2. Early-infantile and later-onset phenotypes, biophysical properties and predicted functional impact of recurrent Nav1.2 variants.
	Recurrent SCN2A variant (N)	Un-affected (within early-inf. family)	Early-inf.-benign	Early-inf.-inter-mediate	Early-inf.-severe	Later-onset (WS/un-classified infant-onset DEE)	Later-onset (LGS/un-classified childhood-onset DEE)	Later-onset (other epilepsy)	ID/ASD without epilepsy	Biophysical characteristics of the variant relative to wild-type	VC and/or neuron model-predicted impact on channel function	DAPC-predicted impact on excitatory model neuron
	Q1531K (8)									depolarised V0.5,inact; faster recovery from fast inactivation; increased persistent current [this study]	GoF [this study]	GoF [this study]
	L1563V (6)									hyperpolarised V0.5,act [1]; depolarised V0.5,inact, slow development of fast inactivation, faster repriming, increased AP frequency and reduced rheobase [2]; reduced peak current density, depolarised V0.5,inact, accelerated recovery from fast inactivation, reduced cell surface expression [3]; depolarised V0.5,act, depolarised V0.5,inact, faster recovery from fast inactivation, reduced slow inact…	GoF [1, 2, 4, 5, 6], conflicting [3]	GoF [4]
	E1321K (5)									depolarised V0.5,inact; faster recovery from fast inactivation [this study]	GoF [this study]	GoF [this study]
	Y1589C (9)									depolarised V0.5,inact, faster recovery from fast inactivation, increased persistent current, increased subthreshold-voltage sodium currents [7]	GoF [7]	NT (pr. GoF)
	M252V (4)									increased persistent current [8]	GoF [8]	NT (pr. GoF)
	R223E (17)									NT	N/A	NT (pr. GoF)
	L1330F (7)									depolarised V0.5,inact [1]; reduced peak current density, reduced availability (shown by use dependence), reduced cell surface expression [3]; increased AP frequency [6]	GoF [1, 6], LoF [3]	NT (pr. GoF)
	V208E (5)									NT	N/A	NT (pr. GoF)
	R36G (3)									NT	N/A	NT (pr. GoF)
	R1882G (2)									hyperpolarised V0.5,act [9]	GoF [9]	NT (pr. GoF)
	D343G (2)									NT	N/A	NT (pr. GoF)
	V261L (2)									hyperpolarised V0.5,act; hyperpolarised V0.5,inact; faster recovery from fast inactivation [this study]	conflicting, pr. GoF [this study]	GoF [this study]
	F1651C (2)									NT	N/A	NT (pr. GoF)
	R1319Q (16)									depolarised V0.5,act, depolarised V0.5,inact, larger subthreshold-voltage sodium currents [1]; reduced peak current density, depolarised V0.5,act, slower recovery from fast inactivation, reduced cell surface expression [3]; increased persistent current [this study]	conflicting [1], LoF [3]; pr. GoF [this study]	GoF [this study]
	A263V (11)									depolarised V0.5,act, depolarised V0.5,inact, slower development of fast inactivation, faster recovery from slow inactivation, increased persistent current [10]; hyperpolarised V0.5,act, depolarised V0.5,inact, faster recovery from fast inactivation, increased persistent current [this study]	GoF [10, this study]	GoF [this study]
	Q383E (3)									depolarised V0.5,act, depolarised V0.5,inact, faster recovery from fast inactivation [this study]	conflicting, pr. GoF [this study]	GoF [this study]
	V1325I (3)									hyperpolarised V0.5,act, depolarised V0.5,inact, increased persistent current [this study]	GoF [this study]	GoF [this study]
	K908E (4)									increased peak current density, larger subthreshold-voltage sodium currents [11]	GoF [11]	NT (pres. GoF)
	V261M (3)									slower time course of inactivation, faster recovery from fast inactivation, increased persistent current [8]	GoF [8]	NT (pres. GoF)
	S987I (2)									NT	N/A	NT (pres. GoF)
	R1629H (4)									NT	N/A	NT (pres. GoF)
	R1882Q (8)									increased peak current density, hyperpolarised V0.5,act, depolarised V0.5,inact, increased time course of slow inactivation, increased persistent current, increased AP frequency, reduced rheobase, wider APs [4]; depolarised V0.5,inact, slower development of fast inactivation, increased persistent current, enhanced resurgent current [12]; depolarised V0.5,inact, slower development of fast inactiva…	GoF [4, 12, 13]	GoF [4]
	M1338T (2)									NT	N/A	NT (pres. GOF)
	E999K (5)									hyperpolarised V0.5,act, reduced rheobase, increased AP frequency [13]; hyperpolarised V0.5,act, accelerated recovery from fast inactivation [14]; hyperpolarised V0.5,act, hyperpolarised V0.5,inact, slower recovery from fast inactivation, increased persistent current [this study]	GoF [13, 14], conflicting, pr. GoF [this study]	GoF [this study]
	R856Q (2)									hyperpolarised V0.5,act, hyperpolarised V0.5,inact, increased persistent current [this study]	conflicting, pr. GoF [this study]	GoF [this study]
	V423L (2)									increased persistent current [15]	GoF [15]	NT (pres. GoF)
	S1336Y (2)									reduced peak current density, hyperpolarised V0.5,act, depolarised V0.5,inact, increased AP frequency, reduced rheobase [13]	GoF [13]	NT (pres. GoF)
	R1626Q (2)									reduced peak current density, depolarised V0.5,inact, slower time course of fast inactivation [16]*	GoF [16]*	NT (pres. GoF)
	G882E (2)									NT	N/A	NT (pres. GoF)
	N212D (2)									NT	N/A	NT (pres. GoF)
	E1211K (5)									increased AP frequency, reduced rheobase [6]; hyperpolarised V0.5,act, hyperpolarised V0.5,inact, slower recovery from fast inactivation [17]; hyperpolarised V0.5,act, hyperpolarised V0.5,inact, slower recovery from fast inactivation [this study]	GoF [6], conflicting [17, this study]	LoF [this study]
	D195G (2)									depolarised V0.5,act, hyperpolarised V0.5,inact, slower recovery from fast inactivation [this study]	LoF [this study]	LoF [this study]
	L1342P (5)									hyperpolarised V0.5,act, hyperpolarised V0.5,inact, slower recovery from fast inactivation [5]	conflicting [5]	NT (pres. LoF)
	R220Q (2)									NT	N/A	NT (pres. LoF)
	R853Q (14)									reduced peak current density, depolarised V0.5,act, hyperpolarised V0.5,inact, increased proportion of channels entering slow inactivation [4]; reduced peak current density, hyperpolarised V0.5,inact, decreased persistent current, reduced resurgent current, mutation introduces a gating pore current (assessed with TEVC) [12]	LoF [4, 12]	LoF [4]
	R1435* (2)									NT	N/A	NT (pres. LoF)
	K503fs* (2)									NT	N/A	NT (pres. LoF)
	R937C (4)									channel is non-conducting [5, 6]	LoF [5, 6]	NT (pres. LoF)
	Abbreviations
	WS, West syndrome; LGS, Lennox Gastaut Syndrome; N, number of individuals with the recurrent variant; VC, voltage clamp; TEVC, two-electrode voltage clamp; AP, action potential; DAPC, dynamic action potential clamp; V0.5,act, half-point of activation; V0.5,inact, half-point of inactivation; GoF, gain-of-function; LoF, loss-of-function; pr., presumed; NT, not tested; N/A, not applicable; Early-inf…
	References		DOI
	[1] Scalmani et al., 2006		10.1523/JNEUROSCI.2476-06.2006
	[2] Xu et al., 2007		10.1016/j.mcn.2007.03.003
	[3] Misra et al., 2008		10.1111/j.1528-1167.2008.01619.x
	[4] Berecki et al., 2018		10.1073/pnas.1800077115
	[5] Begemann et al., 2019		10.1186/s10020-019-0073-6
	[6] Ben-Shalom et al., 2017		10.1016/j.biopsych.2017.01.009
	[7] Lauxmann et al., 2013		10.1111/epi.12241
	[8] Liao et al., 2010a		10.1093/brain/awq057
	[9] Schwarz et al., 2016		10.1007/s00415-015-7984-0
	[10] Liao et al., 2010b		10.1212/WNL.0b013e3181f8812e
	[11] Lauxmann et al., 2018		10.1002/humu.23619
	[12] Mason et al., 2019		10.1523/ENEURO.0141-19.2019
	[13] Thompson et al., 2020		10.1085/jgp.201912442
	[14] Miao et al., 2020		10.1002/mgg3.1250
	[15] Wolff et al., 2017		10.1093/brain/awx054
	*[16] Potet et al., 2019		https://www.aesnet.org/meetings_events/annual_meeting_abstracts/view/2422218						*not peer reviewed
	[17] Ogiwara et al., 2009		10.1212/WNL.0b013e3181b9cebc
