# Supplementary material for: Functional correlates of clinical phenotype and severity in recurrent SCN2A variants
Source: Commun Biol. 2022 May 30;5:515. doi: 10.1038/s42003-022-03454-1 (PMC9151917; doi:10.1038/s42003-022-03454-1)
Supplement: Supplementary file 6 — Supplementary Data 3 [file 42003_2022_3454_MOESM6_ESM.xlsx]

## Sheet: Fig 2b
								Voltage dependence of activation
		WT (wild-type)			R1629L			E999K			K905N			R856Q
Membrane potential (mV)		mean G/Gmax	SEM		mean G/Gmax	SEM		mean G/Gmax	SEM		mean G/Gmax	SEM		mean G/Gmax	SEM
-80		0.00275	0.00155		0.00209	0.00133		0.0035	0.00395		0.00368	0.00205		0.0062	0.00251
-75		0.00163	0.00179		0.00489	0.00157		0.00498	0.00368		0.00493	0.00209		0.0053	0.00161
-70		0.00347	0.00169		0.00655	0.00137		0.00557	0.0039		0.00551	0.00221		0.00481	0.00145
-65		0.0047	0.00185		0.01097	0.00105		0.00994	0.00285		0.00279	0.00283		0.00575	0.00151
-60		0.00687	0.00207		0.01249	0.00125		0.00555	0.00432		0.00461	0.00277		0.00644	0.0015
-55		0.00537	0.00225		0.02265	0.00411		0.00729	0.00369		0.00645	0.00286		0.00803	0.00174
-50		0.01045	0.00259		0.04364	0.01056		0.01136	0.00511		0.00503	0.0039		0.0124	0.00181
-45		0.02009	0.00335		0.08336	0.0197		0.0288	0.00282		0.0189	0.00342		0.02352	0.0036
-40		0.03995	0.00624		0.14955	0.03065		0.05963	0.00763		0.04175	0.00765		0.05617	0.01232
-35		0.08976	0.01347		0.24891	0.04154		0.12935	0.02033		0.09477	0.01538		0.13677	0.03278
-30		0.19246	0.02881		0.37449	0.04582		0.24743	0.03524		0.20503	0.0271		0.27252	0.05658
-25		0.32024	0.03907		0.51268	0.04247		0.39779	0.04253		0.35547	0.03634		0.41593	0.06753
-20		0.48723	0.04066		0.63354	0.03671		0.55151	0.03774		0.52246	0.03548		0.54708	0.06455
-15		0.64127	0.03485		0.73853	0.02843		0.66811	0.03083		0.65978	0.02995		0.67344	0.06034
-10		0.74838	0.0295		0.81587	0.02284		0.77686	0.02431		0.76794	0.02212		0.77401	0.05191
-5		0.83999	0.02129		0.88103	0.0157		0.86682	0.01761		0.85496	0.01586		0.85154	0.04341
0		0.89905	0.0159		0.93134	0.01207		0.92773	0.01371		0.93295	0.0116		0.91604	0.03185
5		0.94894	0.00957		0.96346	0.00897		0.95706	0.01221		0.961	0.0076		0.94665	0.02129
10		0.97955	0.0072		0.99348	0.00419		0.98519	0.00667		0.98966	0.0037		0.97725	0.01427
15		0.99761	0.00339		1.00059	0.00268		0.99603	0.00561		1.00103	0.00353		1.00092	0.00535
20		1.00201	0.00201		1.00125	0.00436		1.00287	0.00486		1.00213	0.00507		1.00025	0.00378
25		1.00488	0.00401		1.00154	0.00398		1.00103	0.0074		1.00016	0.00585		1.00025	0.00759
30		1.00125	0.00442		1.00214	0.00601		1.00369	0.00462		0.99993	0.00533		1.00165	0.01669
35		0.99952	0.00605		0.99984	0.00401		0.99996	0.00848		0.99998	0.00533		1.00165	0.01747
40		0.99969	0.00605		0.99999	0.00601		0.99973	0.00914		0.99997	0.00533		1.00165	0.00337
								Voltage dependence of inactivation
		WT (wild-type)			R1629L			E999K			K905N			R856Q
Membrane potential (mV)		mean G/Gmax	SEM		mean G/Gmax	SEM		mean G/Gmax	SEM		mean G/Gmax	SEM		mean G/Gmax	SEM
-120		0.99846	0.00852		1.00266	0.00703		1.0002	0.00708		1.00007	0.01125		1.0041	0.00674
-115		0.9991	0.00731		1.0032	0.00541		1.00133	0.0157		1.00136	0.00671		1.00913	0.00469
-110		0.99921	0.00686		1.00261	0.00704		1.00289	0.01112		1.00139	0.0059		1.00925	0.00427
-105		0.99856	0.00712		1.00245	0.00803		1.00154	0.01102		1.00441	0.00713		1.01717	0.00523
-100		0.9996	0.00711		1.00119	0.00565		1.00155	0.00846		1.00113	0.00435		1.01141	0.00364
-95		1.00412	0.00633		1.00427	0.00973		1.00106	0.00503		1.00169	0.00545		1.01369	0.00335
-90		1.00225	0.00589		0.98761	0.00753		1.00103	0.0073		0.99936	0.00459		1.01117	0.005
-85		1.0018	0.00523		0.96133	0.01398		1.00926	0.00544		0.98917	0.00514		1.00413	0.00931
-80		0.99717	0.00655		0.93392	0.01772		0.98663	0.00842		0.97153	0.0097		0.98197	0.01075
-75		0.97625	0.00836		0.88747	0.02387		0.95048	0.01414		0.94202	0.01891		0.9501	0.01588
-70		0.9461	0.01496		0.83495	0.02933		0.88645	0.02389		0.89512	0.02958		0.89125	0.02587
-65		0.90294	0.02572		0.7471	0.0381		0.79764	0.03812		0.82358	0.04237		0.79123	0.04441
-60		0.81581	0.03399		0.64523	0.04224		0.69341	0.05441		0.72668	0.05145		0.66141	0.05141
-55		0.70904	0.04216		0.52042	0.04566		0.57062	0.05316		0.61172	0.05619		0.49763	0.05148
-50		0.56849	0.04615		0.39823	0.0461		0.43697	0.0577		0.46125	0.05237		0.34964	0.04981
-45		0.40513	0.04688		0.27324	0.03772		0.30254	0.0538		0.30785	0.04591		0.2157	0.04165
-40		0.24213	0.03804		0.16607	0.02641		0.17609	0.04464		0.17586	0.03256		0.11631	0.02452
-35		0.12132	0.0239		0.09586	0.01649		0.08287	0.02148		0.07983	0.01761		0.06003	0.01311
-30		0.04335	0.01227		0.04229	0.01436		0.03575	0.0075		0.03299	0.00672		0.03431	0.00721
-25		0.0086	0.00642		0.03423	0.00558		0.02077	0.00265		0.01501	0.00438		0.02576	0.0049
-20		0.00515	0.00506		0.02055	0.00764		0.01934	0.00211		0.01119	0.00353		0.02166	0.00323
-15		0.00412	0.00295		0.01298	0.00547		0.00191	0.00239		0.01371	0.00201		0.02218	0.00373
-10		0.00117	0.00335		0.00253	0.00406		0.00194	0.00431		0.0015	0.00238		0.0212	0.00305
-5		0.0014	0.00453		0.00275	0.00657		0.00206	0.00409		0.00144	0.00239		0.02352	0.00415
0		0.00269	0.00404		0.00263	0.01173		0.00274	0.00287		0.00165	0.00397		0.02142	0.0028

## Sheet: Fig 2c
								Voltage dependence of activation
		A263V			V1325I			V261L			R1319Q			Q383E
Membrane potential (mV)		mean G/Gmax	SEM		mean G/Gmax	SEM		mean G/Gmax	SEM		mean G/Gmax	SEM		mean G/Gmax	SEM
-80		0.000881192	0.00542		0.00446	0.00652		0.00234	0.000214858		0.00425	0.0042		0.00247	0.004
-75		0.00279	0.00707		0.00168	0.00319		0.00249	0.000266682		0.01089	0.00305		0.000933415	0.00411
-70		0.000760912	0.00642		0.000168375	0.00327		0.00251	0.000246422		0.00788	0.00529		0.00783	0.0029
-65		0.00876	0.00721		0.00306	0.00381		0.00253	0.000261929		0.00893	0.00534		0.00833	0.00285
-60		0.01781	0.00603		0.00361	0.00782		0.00349	0.000691937		0.00665	0.00531		0.00787	0.00264
-55		0.0246	0.00664		0.01634	0.00728		0.00478	0.00188		0.00992	0.00459		0.01111	0.0033
-50		0.02222	0.00864		0.02549	0.01028		0.00764	0.00369		0.01403	0.00393		0.01502	0.00311
-45		0.04072	0.00969		0.04739	0.01253		0.01417	0.00631		0.01776	0.0053		0.01939	0.00275
-40		0.06511	0.01631		0.08924	0.02146		0.03139	0.01017		0.02516	0.00529		0.02356	0.00317
-35		0.12313	0.02759		0.18161	0.04213		0.076	0.01517		0.04811	0.00915		0.0346	0.0054
-30		0.23209	0.03705		0.31751	0.05364		0.19087	0.02646		0.11178	0.01752		0.06362	0.01167
-25		0.37302	0.03714		0.48191	0.05971		0.38153	0.03597		0.24134	0.03202		0.13199	0.02594
-20		0.53107	0.03315		0.62721	0.04912		0.56793	0.03194		0.42139	0.04205		0.27772	0.04647
-15		0.67981	0.02837		0.74686	0.04461		0.75433	0.02381		0.59108	0.03818		0.41417	0.04444
-10		0.79509	0.02053		0.8339	0.03507		0.84921	0.01634		0.72735	0.03179		0.57077	0.03688
-5		0.87525	0.0143		0.89786	0.02516		0.91542	0.01339		0.81955	0.02374		0.7012	0.02975
0		0.93187	0.01215		0.94178	0.01745		0.95224	0.00999		0.88806	0.01748		0.81191	0.0296
5		0.97106	0.00642		0.9759	0.01056		0.98156	0.0069		0.94222	0.01088		0.88297	0.02723
10		0.99842	0.00432		0.99845	0.0054		0.99744	0.00329		0.96503	0.01038		0.92123	0.02683
15		1.0062	0.00569		1.0034	0.00417		1.00085	0.00183		0.99513	0.00303		0.96086	0.02126
20		1.00155	0.009		1.00284	0.00382		1.0001	0.00184		1.00602	0.00502		1.005	0.00829
25		1.00187	0.00817		1.0037	0.00345		1.00011	0.00311		1.00919	0.00419		1.0176	0.00882
30		0.99959	0.00999		0.99961	0.00612		0.99998	0.00539		1.00815	0.00686		0.98755	0.01424
35		0.99981	0.00761		0.99948	0.00966		0.99999	0.00852		0.99757	0.009		1.0138	0.01985
40		0.99982	0.009		0.99971	0.00612		0.99997	0.01657		1.01112	0.01715		0.98907	0.01508
								Voltage dependence of inactivation
		A263V			V1325I			V261L			R1319Q			Q383E
Membrane potential (mV)		mean G/Gmax	SEM		mean G/Gmax	SEM		mean G/Gmax	SEM		mean G/Gmax	SEM		mean G/Gmax	SEM
-120		0.99892	0.01403		0.99862	0.01043		0.99992	0.00998		0.99666	0.02358		0.99965	0.01244
-115		0.99967	0.01153		0.99211	0.01022		1.00363	0.00684		0.99815	0.01387		0.99674	0.01131
-110		1.00047	0.01207		0.99485	0.00753		1.00149	0.00655		0.99736	0.01253		0.99735	0.00975
-105		0.99773	0.00507		1.0018	0.00908		1.00147	0.00839		0.99858	0.01374		0.99961	0.00616
-100		0.99794	0.00633		1.00445	0.00747		1.00107	0.00269		0.99847	0.01374		0.99906	0.01108
-95		1.00547	0.00869		1.00425	0.00668		1.00101	0.0056		0.99817	0.0164		0.99987	0.00578
-90		0.98902	0.00838		1.00277	0.0038		1.00042	0.00367		0.99895	0.00554		0.99911	0.00611
-85		0.99986	0.00405		1.00058	0.00632		1.00064	0.00535		0.99354	0.00439		1.00398	0.00986
-80		0.98092	0.01068		0.99615	0.00521		0.98635	0.0065		0.98488	0.01584		0.99681	0.00756
-75		0.95879	0.01553		0.98981	0.00433		0.96124	0.01629		0.96256	0.02033		0.99212	0.00945
-70		0.94978	0.01924		0.98055	0.00695		0.91756	0.02276		0.92288	0.02471		0.99752	0.00772
-65		0.89932	0.03641		0.95073	0.01175		0.8395	0.03998		0.88673	0.03853		0.98044	0.01322
-60		0.85682	0.04984		0.91008	0.01731		0.7235	0.04841		0.78653	0.05182		0.96031	0.02237
-55		0.77178	0.05429		0.84438	0.02474		0.59054	0.04855		0.66518	0.06302		0.89811	0.0319
-50		0.65139	0.05334		0.73691	0.03282		0.43176	0.04365		0.50644	0.06805		0.79765	0.03859
-45		0.48226	0.05746		0.5856	0.04131		0.27594	0.04695		0.3485	0.06411		0.6452	0.04593
-40		0.3168	0.05495		0.41205	0.05355		0.15466	0.02643		0.20259	0.04601		0.45856	0.04498
-35		0.17791	0.04503		0.22946	0.04625		0.07165	0.01192		0.10477	0.02676		0.26505	0.03434
-30		0.08325	0.02849		0.11392	0.02539		0.03241	0.00446		0.05042	0.01003		0.09853	0.03197
-25		0.04862	0.01405		0.04934	0.00967		0.01781	0.00215		0.02102	0.01225		0.03222	0.01618
-20		0.03316	0.00579		0.02746	0.00279		0.01524	0.00176		0.02703	0.00282		0.02051	0.00962
-15		0.01312	0.0058		0.01221	0.00168		0.01414	0.00174		0.02662	0.00295		0.02054	0.0097
-10		0.01302	0.00449		0.00204	0.00129		0.01459	0.000985087		0.02962	0.00387		0.02325	0.00951
-5		0.00347	0.00408		0.00214	0.00151		0.01651	0.00129		0.03587	0.01079		0.02759	0.00489
0		0.00421	0.00681		0.00197	0.00159		0.01676	0.00188		0.04263	0.02363		0.02221	0.00744

## Sheet: Fig 2d
			Voltage dependence of activation
		E1321K			Q1531K
Membrane potential (mV)		mean G/Gmax	SEM		mean G/Gmax	SEM
-80		0.00321	0.00638		0.00411	0.00513
-75		-0.0022	0.00657		0.01165	0.0046
-70		0.00374	0.00774		0.01016	0.0051
-65		0.01455	0.00517		0.00342	0.00641
-60		0.00122	0.00996		0.00154	0.00748
-55		0.01652	0.00385		0.01127	0.00715
-50		0.01993	0.00483		0.01524	0.00691
-45		0.0093	0.00948		0.01582	0.0085
-40		0.03167	0.00691		0.04355	0.00516
-35		0.05585	0.01399		0.07572	0.01141
-30		0.11959	0.03017		0.15488	0.02469
-25		0.23943	0.0511		0.2766	0.03543
-20		0.42704	0.04315		0.43942	0.03767
-15		0.63209	0.04283		0.59281	0.03383
-10		0.76897	0.04625		0.72549	0.02719
-5		0.86684	0.04188		0.8252	0.02159
0		0.94577	0.03537		0.90283	0.01529
5		0.9837	0.033		0.95495	0.01096
10		0.99262	0.01275		0.99548	0.0075
15		0.99146	0.00604		1.01139	0.00853
20		1.00598	0.01544		1.01325	0.00697
25		0.99742	0.01245		1.02386	0.01235
30		1.00685	0.02343		1.0003	0.0099
35		0.99772	0.01085		0.99716	0.00965
40		1.01133	0.01252		1.01203	0.01928
			Voltage dependence of inactivation
		E1321K			Q1531K
Membrane potential (mV)		mean G/Gmax	SEM		mean G/Gmax	SEM
-120		0.99672	0.01076		0.99781	0.00604
-115		1.0076	0.0236		0.99981	0.00655
-110		0.9977	0.00763		0.9911	0.00469
-105		0.99665	0.01787		0.99906	0.00555
-100		0.99857	0.01212		0.9983	0.00389
-95		0.99193	0.00653		0.99185	0.00614
-90		0.99985	0.00666		1.00764	0.00605
-85		0.99985	0.00832		0.99831	0.0067
-80		0.9986	0.02697		0.99871	0.00654
-75		0.99242	0.02073		0.99118	0.00766
-70		0.99834	0.02593		0.98492	0.01381
-65		0.96986	0.0319		0.94937	0.01613
-60		0.92415	0.03391		0.89631	0.02381
-55		0.83448	0.04708		0.7902	0.03592
-50		0.67778	0.06225		0.64781	0.04251
-45		0.50521	0.06198		0.46834	0.04502
-40		0.32762	0.05156		0.28052	0.03751
-35		0.14172	0.06321		0.14349	0.02474
-30		0.05525	0.04044		0.06816	0.01208
-25		0.03393	0.02458		0.04013	0.00569
-20		0.02191	0.02377		0.03524	0.00625
-15		0.00122	0.02423		0.03584	0.00521
-10		0.06124	0.01904		0.03818	0.00471
-5		0.04849	0.0071		0.03284	0.0072
0		0.04458	0.02258		0.02848	0.01848

## Sheet: Fig 2e
			Voltage dependence of activation
		E1211K			D195G
Membrane potential (mV)		mean G/Gmax	SEM		mean G/Gmax	SEM
-80		0.00267	0.00176		0.00867	0.000868415
-75		0.00243	0.00313		0.00738	0.000995784
-70		0.00724	0.00301		0.00966	0.0013
-65		0.0056	0.00341		0.00881	0.00108
-60		0.01164	0.00249		0.00898	0.0012
-55		0.01432	0.0017		0.00847	0.000685582
-50		0.02645	0.00426		0.01073	0.0014
-45		0.06326	0.01317		0.01315	0.00141
-40		0.14682	0.03472		0.01918	0.00208
-35		0.27478	0.06155		0.03297	0.00339
-30		0.40342	0.05743		0.06346	0.00861
-25		0.52674	0.06254		0.1258	0.01731
-20		0.63361	0.05519		0.23033	0.02787
-15		0.75812	0.05539		0.37448	0.03615
-10		0.83774	0.04145		0.53641	0.03372
-5		0.91192	0.04045		0.67687	0.0332
0		0.95758	0.03069		0.7917	0.02383
5		0.97752	0.02043		0.87209	0.01835
10		0.99112	0.01161		0.94013	0.01346
15		0.99638	0.00572		0.97819	0.00585
20		1.00137	0.00519		1.00015	0.00657
25		1.00119	0.00518		1.0001	0.01269
30		0.99974	0.00942		1.0003	0.00895
35		0.99872	0.00977		0.99996	0.00194
40		0.99928	0.00942		1.00071	0.00194
			Voltage dependence of inactivation
		E1211K			D195G
Membrane potential (mV)		mean G/Gmax	SEM		mean G/Gmax	SEM
-120		1.00158	0.00737		1.00144	0.00457
-115		1.00246	0.00708		1.00162	0.00448
-110		1.00364	0.00316		1.00341	0.00282
-105		0.99931	0.00746		1.00134	0.00512
-100		0.99609	0.01103		1.00108	0.00539
-95		0.9587	0.01384		1.00104	0.00516
-90		0.91321	0.02154		0.99514	0.0034
-85		0.83673	0.0349		0.98062	0.00696
-80		0.73145	0.04139		0.93415	0.01152
-75		0.59288	0.05214		0.86536	0.01877
-70		0.4406	0.05524		0.75543	0.03638
-65		0.29392	0.04924		0.60716	0.04702
-60		0.17473	0.04388		0.4612	0.05283
-55		0.09795	0.03028		0.32452	0.05052
-50		0.05256	0.01728		0.20298	0.0413
-45		0.0295	0.00937		0.1214	0.02614
-40		0.0171	0.00423		0.06062	0.01445
-35		0.01256	0.00251		0.02835	0.00643
-30		0.0132	0.00317		0.01432	0.00435
-25		0.0053	0.00675		0.00936	0.00343
-20		0.01309	0.00876		0.00735	0.0018
-15		0.0099	0.00635		0.00682	0.00195
-10		0.00188	0.01415		0.00494	0.00138
-5		0.0014	0.00453		0.00841	0.00122
0		0.00269	0.00404		0.00658	0.00265

## Sheet: Fig 2f
						Mid-point of activation values resulting from fitting data with the Boltzmann equation in individual cells
D195G	E1211K	Q1531K	E1321K	Q383E	R1319Q	V261L	V1325I	A263V	R856Q	K905N	E999K	R1629L	WT
-10.89	-26.63	-16.4	-16.69	-13.63	-17.069	-21.49	-23.18	-20.41	-19.45	-18.03	-18.99	-19.85	-20.34
-9.84	-24.13	-18.54	-19.12	-12.31	-19.32	-20.99	-21.89	-18.92	-19.91	-20.19	-18.19	-24.91	-18.12
-11.08	-25.97	-15.02	-18.89	-10.2	-16.45	-19.83	-20.89	-19.63	-22.88	-15.84	-19.6	-24.69	-18.76
-10.16	-27.16	-15.38	-15.54	-11.4	-17.77	-22.17	-23.27	-21.85	-21.08	-18.12	-20.69	-25.93	-15.31
-10.24	-23.98	-17.51	-18.11	-14.19	-18.26	-22.01	-21.98	-20.01	-22.32	-21.03	-20.445	-25.18	-17.59
-9.18	-23.77	-15.32	-17.69	-11.04	-17.61	-21.22	-25.53	-19.74	-19.99	-16.92	-17.69	-20.91	-20.03
-11.73	-28.03	-16.21	-17.52	-13.06	-19.33	-19.91	-23.45	-21.85	-20.91	-17.47	-20.53	-22.96	-16.39
-8.88	-22.94	-15.91				-21.35	-22.95	-19.59	-20.66	-20.09	-18.09	-25.33	-17.01
	-26.36	-17.31				-20.95	-24.13			-18.21	-20.719	-26.23	-14.99
		-19.07				-22.75	-23.53			-19.001	-21.1	-26.65	-19.28
		-17.88								-17.88		-24.98	-17.78
		-15.58								-18.07		-22.45	-16.37
										-21.24		-26.66	-15.52
										-20.08		-23.94	-19.62
												-25.89	-21.08
													-17.63
													-16.03
						Mid-point of inactivation values resulting from fitting data with the Boltzmann equation in individual cells
D195G	E1211K	Q1531K	E1321K	Q383E	R1319Q	V261L	V1325I	A263V	R856Q	K905N	E999K	R1629L	WT
-63.54	-73.12	-44.7	-46.96	-41.98	-49.12	-55.66	-43.08	-46.95	-56.43	-53.52	-49.22	-53.92	-47.78
-60.95	-71.88	-46.22	-48.51	-40.29	-48.68	-51.93	-45.12	-46.93	-56.66	-57.98	-54.07	-52.86	-48.4
-62.76	-70.02	-44.86	-46.05	-41.15	-48.29	-49.85	-42.47	-44.93	-57.22	-52.04	-54.23	-56.9	-46.52
-60.58	-72.99	-46.76	-45.6	-43.09	-51.07	-49.35	-42.65	-49.49	-54.52	-52.14	-54.94	-55.93	-53.28
-59.86	-74.19	-48.81	-44.87	-42.98	-48.7	-54.12	-44.47	-44.76	-53.73	-51.66	-53.98	-56.42	-46.8
-60.43	-72.47	-46.35	-46.51	-42.48	-50.91	-52.19	-42.61	-47.29	-56.69	-54.08	-55.25	-54.89	-47.61
-59.93	-72.89	-47.14	-44.39	-42.45	-47.07	-53.13	-43.41	-45.96	-55.84	-51.32	-53.63	-54.51	-52.04
-61.55	-72.25	-48.55	-43.9			-51.42	-43.11	-46.29	-56.11	-49.75	-49.44	-54.881	-48.02
	-72.95	-48.25				-53.02	-44.029			-53.92	-52.79	-53.056	-47.11
		-46.34				-51.77	-45.29			-50.94		-55.555	-51.67
		-48.53								-55.23		-54.82	-49.06
		-47.62								-54.26		-56.969	-50.67
										-49.17		-55.25	-48.04
										-55.85		-54.7	-50.3
												-53.94	-50.55
													-49.6

## Sheet: Fig 3b
Input-output relationships in DAPC experiements demonstrating the effect of increasing stimulus current on action potential frequency in the presence of Nav1.2 channel variants
		WT (wild-type)			R1629L			E999K			K905N			R856Q
Stimulus current (pA)		Action potential frequency (HZ)	SEM		Action potential frequency (HZ)	SEM		Action potential frequency (HZ)	SEM		Action potential frequency (HZ)	SEM		Action potential frequency (HZ)	SEM
-2		0	0		0.14286	0.14286		0	0		0	0		0	0
0		0	0		4.71429	2.36579		0	0		0	0		0	0
2		0	0		9	2.97135		0	0		0	0		0	0
4		0.57143	0.29738		13.4286	3.25305		2.5	2.5		0.22222	0.22222		10	3.4295
6		2	0.84515		17.8571	4.54389		9.75	2.90246		4.66667	2.44863		15.8	2.87666
8		4.42857	1.19238		19.5714	3.13288		17	3.41613		6.77778	2.78776		15.6	3.11758
10		10.1429	2.49816		13.2857	3.39274		19.5	3.72258		6.88889	1.88268		14.8	2.67383
12		9.41429	2.08827		9.83333	3.92968		21.75	4.5702		4.88889	2.05781		11	2.12994
14		5.42857	1.80031		5.5	1.55456		16.5	4.42956		3.44444	1.11941		10.6	2.03973
16		3.28571	0.68014		4.33333	0.66667		11.6667	4.33333		3.14286	1.01015		6	1.80476
18		2.71429	0.56544		3	1		4.66667	1.45297		2.4	0.74833		4.33333	1.85592
20		2	0.44721		2.5	0.5		4	--		2	0.57735		2	0.1
22		2	0.57735		2	--		3	--		1	--		1	0.1

## Sheet: Fig 3c
Input-output relationships in DAPC experiements demonstrating the effect of increasing stimulus current on action potential frequency in the presence of Nav1.2 channel variants
		A263V			V1325I			V261L			R1319Q			Q383E
Stimulus current (pA)		Action potential frequency (HZ)	SEM		Action potential frequency (HZ)	SEM		Action potential frequency (HZ)	SEM		Action potential frequency (HZ)	SEM		Action potential frequency (HZ)	SEM
-2		0	0		0	0		0	0		0	0		0	0
0		0	0		0	0		0	0		0	0		0	0
2		0	0		3.71429	2.48533		0.75	0.75		0.6	0.6		0	0
4		1.4	0.87178		10.1429	3.88647		4.125	2.20539		1.4	0.9798		0	0
6		11.8	3.27636		20.1429	3.09662		8.75	2.39888		14.6	4.81893		4.2	4.2
8		28.6	2.6		23.2857	4.43318		17.5	2.46104		25	5.87367		10.8	6.42962
10		32.4	2.8868		26.4286	4.01133		21.75	2.71		26.2	4.62873		25.8	2.8178
12		25.8	3.49266		22.8571	4.18919		19.875	3.40713		18.4	5.42971		32.8	2.4779
14		15	3.42294		17.2857	3.75123		10.125	2.59206		7.6	3.55809		35.2	3.62481
16		7.6	2.90861		13.8	3.16733		5	1.0956		4.2	1.15758		34.8	3.06135
18		4.5	0.95743		10.75	2.4189		4.03333	1.35452		4	--		33	4.58288
20		3	1		5.25	1.94064		2	0.43		4	--		31	5.39881
22		--	--		3.66667	1.58128		1	0.3		--	--		28.2	6.00222

## Sheet: Fig 3d
Input-output relationships in DAPC experiements demonstrating the effect of increasing stimulus current on action potential frequency in the presence of Nav1.2 channel variants
		E1321K			Q1531K
Stimulus current (pA)		Action potential frequency (HZ)	SEM		Action potential frequency (HZ)	SEM
-2		0	0		0	0
0		0	0		0	0
2		0	0		0	0
4		0.25	0.2		0	0
6		2.25	1.06771		4.5	2.5
8		21.25	3.41093		13.25	3.40407
10		25.25	4.58683		21.5	3.9619
12		17.25	4.20967		23	3.95819
14		11.5	3.46443		18.5	3.61004
16		6	2.0347		8.75	2.92617
18		4	1.33333		4.5	0.86603
20		4	1		3	--
22		2	0		2	--

## Sheet: Fig 3e
Input-output relationships in DAPC experiements demonstrating the effect of increasing stimulus current on action potential frequency in the presence of Nav1.2 channel variants
		E1211K			D195G
Stimulus current (pA)		Action potential frequency (HZ)	SEM		Action potential frequency (HZ)	SEM
-2		0	0		0.0001	1e-05
0		0	0		0.0001	1e-05
2		0	0		0.0001	1e-05
4		0.36667	0.23333		0.0001	1e-05
6		0.66667	0.33333		0.0001	1e-05
8		0.89667	0.33333		0.16667	0.16667
10		3	0.94		0.83333	0.30732
12		6	2		1.16667	0.16667
14		6.33333	1.33333		1.16667	0.16667
16		4.33333	1.13333		1.33333	0.21082
18		3	1		1.66667	0.21082
20		3	0.001		1.66667	0.21082
22		3	--		1.4	0.24495

## Sheet: Fig 4b
Input-output relationships in DAPC experiements demonstrating the effect of increasing synaptic conductance on action potential frequency in the presence of Nav1.2 channel variants
		WT (wild-type)			R1629L			E999K			K905N			R856Q
ge/gi ratio		Action potential frequency (HZ)	SEM		Action potential frequency (HZ)	SEM		Action potential frequency (HZ)	SEM		Action potential frequency (HZ)	SEM		Action potential frequency (HZ)	SEM
0		0	0.001		0	0.001		0	0.001		0	0.001		0	0.001
0.5		0	0.001		1	0.3		0	0.001		0	0.001		0	0.001
1		0.12	0.08138		2.04	0.87001		0	0.001		0	0.001		0	0.001
1.5		0.25	0.25		4.525	1.22214		0.425	0.225		0.12333	0.06273		0.33833	0.12846
2		0.84222	0.30279		5.25	1.07461		0.93333	0.23333		0.52333	0.22725		3.44571	1.04939
2.5		1.47125	0.30104		2.92	0.8		2.77	0.63092		2.4	0.6		5.01167	1.19661
3		1.555	0.22894		0.5	0.2		6.80333	0.6214		1.45333	0.38282		9.19625	0.87621
3.5		--	--		--	--		--	--		--	--		--	--
4		1.91667	0.7812		--	--		8.33	1.27		1	0.4		--	--

[truncated: 6 more sheets: Fig 4c, Fig 4d, Fig 4e, Fig 5c, Fig 5d, Fig 5f]
